# Supplementary material for: Correlation Between Epicardial Adipose Tissue and PET Cardiac Perfusion: A Systematic Review
Source: Med Sci (Basel). 2026 Apr 11;14(2):194. doi: 10.3390/medsci14020194 (PMC13108183; doi:10.3390/medsci14020194)
Supplement: Supplementary file 1 [file medsci-14-00194-s001.zip]

Archive with 1 entries (1 files):
- medsci-4214573-supplementary.pdf
